# Supplementary material for: The Association of Cholesterol Uptake and Synthesis with Histology and Genotype in Cortisol-Producing Adenoma (CPA)
Source: Int J Mol Sci. 2022 Feb 16;23(4):2174. doi: 10.3390/ijms23042174 (PMC8875534; doi:10.3390/ijms23042174)
Supplement: Supplementary file 1 [file ijms-23-02174-s001.zip]

Archive with 1 entries (1 files):
- ijms-1560439-supplementary.pdf
